# Supplementary material for: Using eDNA for mammal inventories still needs naturalist expertise, a meta‐analysis
Source: Ecol Evol. 2023 Dec 6;13(12):e10788. doi: 10.1002/ece3.10788 (PMC10701181; doi:10.1002/ece3.10788)
Supplement: Supplementary file 1 — Appendix S1 [file ECE3-13-e10788-s001.xlsx]

## Sheet: Feuil1
Appendix S1 Studies extracted for meta-analysis.
Study	Season	Broader habitat type	Location	Number of sites	Sample type for DNA	Type of barcode	Genetic marker used	Reference database	Number of samples for barcoding	Conventional method	Duration convertional surveys (days)	Occurrences for conventional methods	Distance sample/trap	Number OTUs not identified
Abrams et al 2019	Spring	Tropical forests	East Asia	46	Leeches (2 species)	iDNA	12S, 16S, cytB	Custom	1532	Camera traps	60	128	20m	NA
Alfaro-Cordova et al 2022	Summer	Marine/Coastal	South America	3	water	eDNA	12S (vertebrates, MiMammal)	Genbank	6	Field surveys & transects	NA	NA	Within site	NA
Bolton 2022	Spring	Woodland	Europe	25	Water	eDNA	12S	EMBL	240	Camera traps	10	50	Camera filming sampling point	NA
Closek et al 2019	Spring	Marine/Coastal	North America	21	water	eDNA	12S	Genbank	164	Field surveys & transects	6d	NA	Within site	52
Coutant et al 2021	Summer	Woodland	South America	96	Water	eDNA	12S	EMBL	192	Field surveys & transects	-	86	On transect	5.7% of reads
Farrell et al 2022	Summer	Savanna	Africa	6	Water	eDNA	CO1	Custom	12	Camera traps	11	6	Camera filming sampling point	NA
Gogarten et al 2019	Multiple	Multiple	Africa	8	Fly	iDNA	16S	Genbank	784	Camera traps		112	1km maximum	NA
Hanya et al 2019	Summer	Woodland	East Asia	30	Leeches	iDNA	16S	Custom	54	Camera traps	8658	30	Within quadrat	NA
Harper et al 2019	Fall	Woodland	Europe	2	Water	eDNA	12S	Custom	140	Camera trap, Field surveys	8	4	Camera filming sampling point	NA
He et al 2023	Summer	Marine/Coastal	North America	54	water	eDNA	12S, CO1	Genbank	54	Trawl surveys	NA	54	Within site	NA
Holm et al 2022	Summer	Woodland	Europe	18	Water	eDNA	12S	Genbank	114	Camera traps	8881	96	Camera filming sampling point	NA
Kelly et al 2017	Summer	Marine/Coastal	North America	6	water	eDNA	16S, CO1	Genbank	18	Field surveys & transects	NA	18	Within site	NA
Kerley et al 2018	Spring	Woodland	Africa	NA	Dung beetles	iDNA	16S	EMBL	172	Aerial counts	-	-	Within quadrat	NA
Kim et al 2022	Summer	Urban green spaces	East Asia	67	Water	eDNA	12S	Genbank	67	Camera trap, Field surveys	8	67	Camera filming sampling point	Discarded
Lee et al 2016	Summer	Tropical forests	East Asia	NA	Blowfly	iDNA	CO1	BOLD	328	Camera traps, cage trappings, mist netting	46	116	On transect	Discarded
Leempoel et al 2020	Fall	Woodland	North America	18	Soil	eDNA	12S, 16S	EMBL	36	Camera traps	1132	18	Camera filming sampling point	Discarded
Lyet et al 2021	Summer	Woodland	North America	57	Water	eDNA	12S	EMBL	86	Camera traps	60	57	Camera filming sampling point	NA
Mas-Carrio et al 2021	Summer	Desert	multiple	14	Water	eDNA	12S, 16S	EMBL	14	Camera traps	40	14	Camera filming sampling point	NA
Massey et al 2021	Spring	Woodland	South America	39	Arthropods (carrion fly, sandfly, mosquito)	iDNA	12S	Genbank	707	Camera traps	44	33	Camera filming sampling point	NA
Meija et al 2020	Spring	Desert	North America	4	Water and sediment	eDNA	CO1, 16S	EMBL	4	Camera traps	60	4	Within site	NA
Mena et al 2021	Summer	Tropical forests	South America	18	Water	eDNA	12S	EMBL	50	Camera traps, cage trappings, pitfall traps, mist netting	5208	128	0-20 km	NA
Port et al2016	Fall	Marine/Coastal	North America	12	water	eDNA	12S	Genbank	54	Field surveys & transects	2d	54	Within site	Discarded
Rodgers et al 2017	Spring	Tropical forests	South America		Fly	iDNA	12S, 16S	Genbank	125	Camera trap, Field surveys	-	-	On trails	NA
Ryan et al 2022	Summer	Dry woodland	Australia	2	Log hollow, sediments and soil	eDNA	12S, 16S	Genbank	160	Camera traps	65	2	Camera filming sampling point	NA
Sales et al 2020a	Summer	Tropical forests	South America	6	Water and sediment	eDNA	12S	Custom	108	camera traps	121	78	Within site	Discarded
Sales et al 2020b	Summer	Woodland	Europe	7	Water and sediment	eDNA	12S	Custom	63	camera traps	30	7	Within site	2343
Sigsgaard et al 2019	Summer	Marine/Coastal	Middle East	21	water	eDNA	12S	Genbank	72	Field surveys & transects	NA	NA	Within site	NA
Tilker et al 2020	Summer	Tropical forests	East Asia	140	Leeches	iDNA	12S, 16S, cytB	Custom	193	camera traps	60	139	At stations	Discarded
